# Supplementary material for: Consensus among healthcare stakeholders on a collaborative medication therapy management model for chronic diseases in Malaysia; A Delphi study
Source: PLoS One. 2019 May 10;14(5):e0216563. doi: 10.1371/journal.pone.0216563 (PMC6510413; doi:10.1371/journal.pone.0216563)
Supplement: S1 File — (ZIP) [file pone.0216563.s003.zip]

Archive with 5 entries (5 files):
- S1 File/kendals w round 2 theme wise.spv
- S1 File/kendels w round 1 theme wise.spv
- S1 File/Round 1 Median, IQR.spv
- S1 File/ROUND 2 Median, IQR.spv
- S1 File/WILCOXON.spv
