# Supplementary material for: Consensus among healthcare stakeholders on a collaborative medication therapy management model for chronic diseases in Malaysia; A Delphi study
Source: PLoS One. 2019 May 10;14(5):e0216563. doi: 10.1371/journal.pone.0216563 (PMC6510413; doi:10.1371/journal.pone.0216563)
Supplement: S2 File — (ZIP) [file pone.0216563.s004.zip]

Archive with 22 entries (22 files):
- S2 File/icc theme 1 round 1.spv
- S2 File/icc theme 1 round 2.spv
- S2 File/icc theme 10 round 1.spv
- S2 File/icc theme 10 round 2.spv
- S2 File/icc theme 11 round 1.spv
- S2 File/icc theme 11 round 2.spv
- S2 File/icc theme 2 round 1.spv
- S2 File/icc theme 2 round 2.spv
- S2 File/icc theme 3 round 1.spv
- S2 File/icc theme 3 round 2.spv
- S2 File/icc theme 4 round 1.spv
- S2 File/icc theme 4 round 2.spv
- S2 File/icc theme 5 round 1.spv
- S2 File/icc theme 5 round 2.spv
- S2 File/icc theme 6 round 1.spv
- S2 File/icc theme 6 round 2.spv
- S2 File/icc theme 7 round 1.spv
- S2 File/icc theme 7 round 2.spv
- S2 File/icc theme 8 round 1.spv
- S2 File/icc theme 8 round 2.spv
- S2 File/icc theme 9 round 1.spv
- S2 File/icc theme 9 round 2.spv
